# Supplementary material for: Neurocognitive Correlates of Diagnostic Heterogeneity in Children with ADHD: The Differential Contributions of Cognitive Disengagement Syndrome, Symptom Severity, and Anxiety
Source: Diagnostics (Basel). 2026 Mar 9;16(5):808. doi: 10.3390/diagnostics16050808 (PMC12984921; doi:10.3390/diagnostics16050808)
Supplement: Supplementary file 1 [file diagnostics-16-00808-s001.zip]

Archive with 1 entries (1 files):
- diagnostics-4087776-supplement.pdf
